# Supplementary material for: CoVizu: Rapid analysis and visualization of the global diversity of SARS-CoV-2 genomes
Source: Virus Evol. 2021 Nov 8;7(2):veab092. doi: 10.1093/ve/veab092 (PMC10131274; doi:10.1093/ve/veab092)
Supplement: veab092_Supp [file veab092_supp.zip]

Archive with 3 entries (3 files):
- suppl_data/gisaid_hcov-19_acknowledgement_table_2021_06_23_20_B.1.362.2.pdf
- suppl_data/gisaid_hcov-19_acknowledgement_table_2021_07_07_21_B.1.1.117.pdf
- suppl_data/supfig.pdf
